# Supplementary material for: Development and Implementation of Workshops to Optimize the Delivery of Vaccination Services in Community Pharmacies: Thinking beyond COVID-19
Source: Pharmacy (Basel). 2023 Aug 13;11(4):129. doi: 10.3390/pharmacy11040129 (PMC10458354; doi:10.3390/pharmacy11040129)
Supplement: Supplementary file 1 [file pharmacy-11-00129-s001.zip]

Archive with 1 entries (1 files):
- pharmacy-2484066-supplementary.pdf
